# Supplementary material for: IS6110 Copy Number in Multi-Host Mycobacterium bovis Strains Circulating in Bovine Tuberculosis Endemic French Regions
Source: Front Microbiol. 2022 Jun 23;13:891902. doi: 10.3389/fmicb.2022.891902 (PMC9260277; doi:10.3389/fmicb.2022.891902)
Supplement: Supplementary file 3 [file Table_2.XLSX]

## Sheet: Legend
	Supplementary Table 2: Representation of IS6110 site with their gene environment in Mb3601 reference sequence. This representation shows the gene upstream and downstream of these sites. If IS6110 locus interrupts a gene, the next one is considered. IS6110 site already present in Mb3601 but not in the analysed strain are shown but not considered. All CDS are filled according to their COG functiona…
											Amino acid transport and metabolism
											Function unknown
											Translation, ribosomal structure and biogenesis
											Pseudogene
											Replication, recombination and repair
											Cell wall/membrane/envelope biogenesis
											Lipid transport and metabolism
											Nucleotide transport and metabolism
											Transcription
											Signal transduction mechanisms
											Carbohydrate transport and metabolism
											Secondary metabolites biosynthesis, transport and catabolism
											Cell motility
											Post-translational modification, protein turnover, chaperones
											Energy production and conversion
											Inorganic ion transport and metabolism
											Defense mechanisms
											Coenzyme transport and metabolism
											Intracellular trafficking, secretion, and vesicular transport
											Lipid transport and metabolism + Energy production and conversion
											Energy production and conversion + Coenzyme transport and metabolism
											Cell wall/membrane/envelope biogenesis + Signal transduction mechanisms
											Nucleotide transport and metabolism + Inorganic ion transport and metabolism

## Sheet: Summary
Locus	Gene in 5' of insertion site	Gene interrupted by IS6110	Gene in 3' of insertion site	Product interrupted by IS6110	Gene interrupted by IS6110	Cluster A/F4 family						Cluster C/SB0134 family	Cluster D/EU1	Cluster F/EU2						Cluster I/EU3									Other	Monocopy	Number of strains with this insertion	Group with this insertion
						B12, B3, D2, E2 and B4	D5	C6	C5	D12	D3	D6	B7	G3	D4	C7	A6	G7	B6	SB0120-DHV			SB0120-CO		F1	G9	B9	G12	G6
																				H2	C10	A5	Mb3601	C12
1-Mb3601_IS_locus	MBS3601_RS02045	MBS3601_RS02050	MBS3601_RS02055	hyaluronidase/chondrosulfatase		x	x	x	x	x	x																				10	Cluster A/F4 family
2-Mb3601_IS_locus	MBS3601_RS04185		MBS3601_RS04190																	x	x	x									3	Cluster I/EU3
3-Mb3601_IS_locus	MBS3601_RS04185	MBS3601_RS04190	MBS3601_RS04195	IS110-like element IS1547 family transposase													x							x							2	Cluster I/EU3 and Cluster F/EU2
4-Mb3601_IS_locus	MBS3601_RS04235		MBS3601_RS04240																							x					1	Cluster I/EU3
5-Mb3601_IS_locus	MBS3601_RS05035	MBS3601_RS05040	MBS3601_RS05045	PIN domain-containing protein																								x			1	Cluster I/EU3
6-Mb3601_IS_locus	MBS3601_RS05045	MBS3601_RS05050	MBS3601_RS05055	LppA family lipoprotein	lprP																				x	x		x			3	Cluster I/EU3
7-Mb3601_IS_locus	MBS3601_RS05395		MBS3601_RS05400																			x									1	Cluster I/EU3
8-Mb3601_IS_locus	MBS3601_RS06340		MBS3601_RS06345															x													1	Cluster F/EU2
9-Mb3601_IS_locus	MBS3601_RS06340	MBS3601_RS06345	MBS3601_RS06350	glucose-1-phosphate adenylyltransferase	glgC															x											1	Cluster I/EU3
10-Mb3601_IS_locus	MBS3601_RS07100	MBS3601_RS07105	MBS3601_RS07110	Molybdopterin biosynthesis protein	moeY																		x	x							2	Cluster I/EU3
11-Mb3601_IS_locus	MBS3601_RS07125	MBS3601_RS07130	MBS3601_RS07135	LuxR family transcriptional regulator																								x			1	Cluster I/EU3
12-Mb3601_IS_locus	MBS3601_RS07190	MBS3601_RS07195	MBS3601_RS07200	fatty acid desaturase																					x	x					2	Cluster I/EU3
13-Mb3601_IS_locus	MBS3601_RS07270	MBS3601_RS07275	MBS3601_RS07280	PPE family protein																x	x	x									3	Cluster I/EU3
14-Mb3601_IS_locus	MBS3601_RS07510		MBS3601_RS07515																	x	x	x									3	Cluster I/EU3
15-Mb3601_IS_locus	MBS3601_RS08670	MBS3601_RS08675	MBS3601_RS08680	HTH-type transcriptional regulator Cmr	cmr									x	x																2	Cluster F/EU2
16-Mb3601_IS_locus	MBS3601_RS08705	MBS3601_RS08710	MBS3601_RS08715	IS6110 present in Mb3601																			x	x							2	Cluster I/EU3
17-Mb3601_IS_locus	MBS3601_RS08935	MBS3601_RS08940	MBS3601_RS08945	hypothetical protein					x																						1	Cluster A/F4 family
18-Mb3601_IS_locus	MBS3601_RS09080	MBS3601_RS09085	MBS3601_RS09090	PPE family protein																						x					1	Cluster I/EU3
19-Mb3601_IS_locus	MBS3601_RS09095	MBS3601_RS09100	MBS3601_RS09105	Phospholipase D	plcD							x				x						x	x	x	x		x				7	Cluster I/EU3, Cluster C/SB0134 and Cluster F/EU2
20-Mb3601_IS_locus	MBS3601_RS09140	MBS3601_RS09145	MBS3601_RS09150	heavy metal-binding domain-containing protein																		x									1	Cluster I/EU3
21-Mb3601_IS_locus	MBS3601_RS09150		MBS3601_RS09155																						x						1	Cluster I/EU3
22-Mb3601_IS_locus	MBS3601_RS09155	MBS3601_RS09160	MBS3601_RS09165	HNH endonuclease domain protein											x								x	x							3	Cluster I/EU3 and Cluster F/EU2
23-Mb3601_IS_locus	MBS3601_RS09230		MBS3601_RS09235														x														1	Cluster F/EU2
24-Mb3601_IS_locus	MBS3601_RS09230	MBS3601_RS09235	MBS3601_RS09240	cytochrome P450 Cyp144	cyp144											x															1	Cluster F/EU2
25-Mb3601_IS_locus	MBS3601_RS09345		MBS3601_RS09350																								x				1	Cluster I/EU3
26-Mb3601_IS_locus	MBS3601_RS09940	MBS3601_RS09945	MBS3601_RS09950	PPE family protein																	x	x									2	Cluster I/EU3
27-Mb3601_IS_locus	MBS3601_RS09990		MBS3601_RS09995																	x	x	x			x	x					5	Cluster I/EU3
28-Mb3601_IS_locus	MBS3601_RS10195	MBS3601_RS10200	MBS3601_RS10205	APC family permease														x													1	Cluster F/EU2
29-Mb3601_IS_locus	MBS3601_RS10230	MBS3601_RS10235	MBS3601_RS10240	DUF167 domain-containing protein																							x				1	Cluster I/EU3
30-Mb3601_IS_locus	MBS3601_RS10410	MBS3601_RS10415	MBS3601_RS10420	HNH endonuclease														x	x												2	Cluster F/EU2
31-Mb3601_IS_locus	MBS3601_RS10415		MBS3601_RS10420										x	x																	2	Cluster F/EU2 and ClusterD/EU1
32-Mb3601_IS_locus	MBS3601_RS10425	MBS3601_RS10430	MBS3601_RS10435	IS6110 present in Mb3601																			x	x							2	Cluster I/EU3
33-Mb3601_IS_locus	MBS3601_RS10480	MBS3601_RS10485	MBS3601_RS10490	DNA repair helicase	radD	x	x	x	x	x	x												x	x							12	Cluster I/EU3 and Cluster A/F4 family
34-Mb3601_IS_locus	MBS3601_RS10885		MBS3601_RS10890											x																	1	Cluster F/EU2
35-Mb3601_IS_locus	MBS3601_RS11170		MBS3601_RS11175																	x	x	x									3	Cluster I/EU3
36-Mb3601_IS_locus	MBS3601_RS11775	MBS3601_RS11780	MBS3601_RS11785	LysR family transcriptional regulator															x	x	x	x									4	Cluster I/EU3 and Cluster F/EU2
37-Mb3601_IS_locus	MBS3601_RS11810	MBS3601_RS11815	MBS3601_RS11820	CDP-diacylglycerol diphosphatase																	x										1	Cluster I/EU3
38-Mb3601_IS_locus	MBS3601_RS12320	MBS3601_RS12325	MBS3601_RS12330	Ressucitation-promoting factor D	rpfD																		x	x							2	Cluster I/EU3
39-Mb3601_IS_locus	MBS3601_RS12580	MBS3601_RS12585	MBS3601_RS12590	adenylate/guanylate cyclase domain-containing protein				x																		x					2	Cluster I/EU3 and Cluster A/F4 family
40-Mb3601_IS_locus	MBS3601_RS12585		MBS3601_RS12590																								x				1	Cluster I/EU3
41-Mb3601_IS_locus	MBS3601_RS14470	MBS3601_RS14475	MBS3601_RS14480	hypothetical protein																							x				1	Cluster I/EU3
42-Mb3601_IS_locus	MBS3601_RS14475	MBS3601_RS14480	MBS3601_RS14485	hypothetical protein						x	x																				2	Cluster A/F4 family
43-Mb3601_IS_locus	MBS3601_RS14500	MBS3601_RS14505	MBS3601_RS14510	IS6110 present in Mb3601		x		x	x		x	x	x	x	x	x	x	x	x	x	x	x	x	x	x	x	x	x	x	x	79	All group
44-Mb3601_IS_locus	MBS3601_RS14515	MBS3601_RS14520	MBS3601_RS14525	CRISPR-associated endonuclease Cas1	cas1																		x	x							2	Cluster I/EU3
45-Mb3601_IS_locus	MBS3601_RS14525	MBS3601_RS14530	MBS3601_RS14535	type III-A CRISPR-associated protein Csm6	csm6							x																			1	Cluster C/SB0134
46-Mb3601_IS_locus	MBS3601_RS14530	MBS3601_RS14535	MBS3601_RS14540	type III-A CRISPR-associated protein Csm5	csm5																x										1	Cluster I/EU3
47-Mb3601_IS_locus	MBS3601_RS16130		MBS3601_RS16135																								x				1	Cluster I/EU3
48-Mb3601_IS_locus	MBS3601_RS16310	MBS3601_RS16315	MBS3601_RS16320	PPE family protein																x	x	x									3	Cluster I/EU3
49-Mb3601_IS_locus	MBS3601_RS16440		MBS3601_RS16445																			x				x					2	Cluster I/EU3
50-Mb3601_IS_locus	MBS3601_RS17200	MBS3601_RS17205	MBS3601_RS17210	IS6110 present in Mb3601					x								x			x	x	x	x	x							7	Cluster I/EU3, Cluster A/ F4 family and Cluster F/EU2
51-Mb3601_IS_locus	MBS3601_RS17210	MBS3601_RS17215	MBS3601_RS17220	sigma-70 family RNA polymerase sigma factor SigJ	sigJ																					x					1	Cluster I/EU3
52-Mb3601_IS_locus	MBS3601_RS17255	MBS3601_RS17260	MBS3601_RS17265	alpha/beta hydrolase										x	x																2	Cluster F/EU2
53-Mb3601_IS_locus	MBS3601_RS17340	MBS3601_RS17345	MBS3601_RS17350	FAD-binding oxidoreductase																									x		1	Other
54-Mb3601_IS_locus	MBS3601_RS17475	MBS3601_RS17480	MBS3601_RS17485	4-hydroxy-3-methylbut-2-enyl diphosphate reductase	ispH																				x						1	Cluster I/EU3
55-Mb3601_IS_locus	MBS3601_RS17485		MBS3601_RS17490																	x	x	x									3	Cluster I/EU3
56-Mb3601_IS_locus	MBS3601_RS17695		MBS3601_RS17700																							x					1	Cluster I/EU3
57-Mb3601_IS_locus	MBS3601_RS19185	MBS3601_RS19190	MBS3601_RS19195	FAD-dependent oxidoreductase																			x								1	Cluster I/EU3
58-Mb3601_IS_locus	MBS3601_RS19560		MBS3601_RS19565																			x									1	Cluster I/EU3
