# Supplementary material for: IS6110 Copy Number in Multi-Host Mycobacterium bovis Strains Circulating in Bovine Tuberculosis Endemic French Regions
Source: Front Microbiol. 2022 Jun 23;13:891902. doi: 10.3389/fmicb.2022.891902 (PMC9260277; doi:10.3389/fmicb.2022.891902)
Supplement: Supplementary file 5 [file Table_4.xlsx]

## Sheet: Legend
	Supplementary Table 4: Representation of IS6110 site with their gene environment in Mb3601 reference sequence. This representation shows the gene upstream and downstream of these sites. Another representation show IS6110 insertion site with their orientation.
											Amino acid transport and metabolism
											Function unknown
											Translation, ribosomal structure and biogenesis
											Pseudogene
											Replication, recombination and repair
											Cell wall/membrane/envelope biogenesis
											Lipid transport and metabolism
											Nucleotide transport and metabolism
											Transcription
											Signal transduction mechanisms
											Carbohydrate transport and metabolism
											Secondary metabolites biosynthesis, transport and catabolism
											Cell motility
											Post-translational modification, protein turnover, chaperones
											Energy production and conversion
											Inorganic ion transport and metabolism
											Defense mechanisms
											Coenzyme transport and metabolism
											Intracellular trafficking, secretion, and vesicular transport
											Lipid transport and metabolism + Energy production and conversion
											Energy production and conversion + Coenzyme transport and metabolism
											Cell wall/membrane/envelope biogenesis + Signal transduction mechanisms
											Nucleotide transport and metabolism + Inorganic ion transport and metabolism
											IS6110
											Genes arround insertion site
											Gene interrupted by IS6110
			←						→
						or					IS6110 with their orientation

## Sheet: Feuil1
Insertion in locus				Insertion in nucleotide position				Strains
	1-Mb3601_IS_locus				1-Mb3601_IS_position			B12, B3, D2, E2, D5, C6, C5, D3, D12 and B4
					←
→	←	→		→	←	→
MBS3601_RS02045	MBS3601_RS02050	MBS3601_RS02055		MBS3601_RS02045	MBS3601_RS02050	MBS3601_RS02055
	2-Mb3601_IS_locus				2-Mb3601_IS_position			A5, H2 and C10
					→
←		→		←		→
MBS3601_RS04185		MBS3601_RS04190		MBS3601_RS04185		MBS3601_RS04190
	3-Mb3601_IS_position				3-Mb3601_IS_position			A6 and C12
	←				←
←	→	←		←	→	←
MBS3601_RS04185	MBS3601_RS04190	MBS3601_RS04195		MBS3601_RS04185	MBS3601_RS04190	MBS3601_RS04195
	4-Mb3601_IS_locus				4-Mb3601_IS_position			G9
					→
←		→		←		→
MBS3601_RS04235		MBS3601_RS04240		MBS3601_RS04235		MBS3601_RS04240
	5-Mb3601_IS_locus				5-Mb3601_IS_position			G12
					→
→	→	→		→	→	→
MBS3601_RS05035	MBS3601_RS05040	MBS3601_RS05045		MBS3601_RS05035	MBS3601_RS05040	MBS3601_RS05045
	6-Mb3601_IS_locus				6-Mb3601_IS_position			G12
					→
→	←	←		→	←	←
MBS3601_RS05045	MBS3601_RS05050	MBS3601_RS05055		MBS3601_RS05045	MBS3601_RS05050	MBS3601_RS05055
					7-Mb3601_IS_position			G9
					→
				→	←	←
				MBS3601_RS05045	MBS3601_RS05050	MBS3601_RS05055
					8-Mb3601_IS_position			F1
					←
				→	←	←
				MBS3601_RS05045	MBS3601_RS05050	MBS3601_RS05055
	7-Mb3601_IS_locus				9-Mb3601_IS_position			A5
					←
→		←		→		←
MBS3601_RS05395		MBS3601_RS05400		MBS3601_RS05395		MBS3601_RS05400
	8-Mb3601_IS_locus				10-Mb3601_IS_position			G7
					→
←		→		←		→
MBS3601_RS06340		MBS3601_RS06345		MBS3601_RS06340		MBS3601_RS06345
	9-Mb3601_IS_locus				11-Mb3601_IS_position			H2
					←
←	→	←		←	→	←
MBS3601_RS06340	MBS3601_RS06345	MBS3601_RS06350		MBS3601_RS06340	MBS3601_RS06345	MBS3601_RS06350
	10-Mb3601_IS_locus				12-Mb3601_IS_position			Mb3601 and C12
					←
←	←	←		←	←	←
MBS3601_RS07100	MBS3601_RS07105	MBS3601_RS07110		MBS3601_RS07100	MBS3601_RS07105	MBS3601_RS07110
	11-Mb3601_IS_locus				13-Mb3601_IS_position			G12
					→
←	→	→		←	→	→
MBS3601_RS07125	MBS3601_RS07130	MBS3601_RS07135		MBS3601_RS07125	MBS3601_RS07130	MBS3601_RS07135
	12-Mb3601_IS_locus				14-Mb3601_IS_position			G9
					←
→	→	→		→	→	→
MBS3601_RS07190	MBS3601_RS07195	MBS3601_RS07200		MBS3601_RS07190	MBS3601_RS07195	MBS3601_RS07200
					15-Mb3601_IS_position			F1
					←
				→	→	→
				MBS3601_RS07190	MBS3601_RS07195	MBS3601_RS07200
	13-Mb3601_IS_locus				16-Mb3601_IS_position			A5, H2 and C10
					→
→	→	→		→	→	→
MBS3601_RS07270	MBS3601_RS07275	MBS3601_RS07280		MBS3601_RS07270	MBS3601_RS07275	MBS3601_RS07280
	14-Mb3601_IS_locus				17-Mb3601_IS_position			H2 and C10
					←
←		→		←		→
MBS3601_RS07510		MBS3601_RS07515		MBS3601_RS07510		MBS3601_RS07515
	15-Mb3601_IS_locus				18-Mb3601_IS_position			G3 and D4
					→
→	←	→		→	←	→
MBS3601_RS08670	MBS3601_RS08675	MBS3601_RS08680		MBS3601_RS08670	MBS3601_RS08675	MBS3601_RS08680
	16-Mb3601_IS_locus				19-Mb3601_IS_position			Mb3601 and C12
					←
→	←	→		→	←	→
MBS3601_RS08705	MBS3601_RS08710	MBS3601_RS08715		MBS3601_RS08705	MBS3601_RS08710	MBS3601_RS08715
						20-Mb3601_IS_position		A5
						←
				→	←	→	→
				MBS3601_RS08705	MBS3601_RS08710	MBS3601_RS08715	MBS3601_RS08720
	17-Mb3601_IS_locus				21-Mb3601_IS_position			C5
					←
→	←	←		→	←	←
MBS3601_RS08935	MBS3601_RS08940	MBS3601_RS08945		MBS3601_RS08935	MBS3601_RS08940	MBS3601_RS08945
	18-Mb3601_IS_locus				22-Mb3601_IS_position			G9
					→
→	←	←		→	←	←
MBS3601_RS09080	MBS3601_RS09085	MBS3601_RS09090		MBS3601_RS09080	MBS3601_RS09085	MBS3601_RS09090
	19-Mb3601_IS_locus				23-Mb3601_IS_position			B9
					→
←	→	←		←	←	→	←
MBS3601_RS09095	MBS3601_RS09100	MBS3601_RS09105		MBS3601_RS09090	MBS3601_RS09095	MBS3601_RS09100	MBS3601_RS09105
					24-Mb3601_IS_position			F1
					→
				←	←	→
				MBS3601_RS09090	MBS3601_RS09095	MBS3601_RS09100
					25-Mb3601_IS_position			Mb3601 and C12
					→
				←	→	←
				MBS3601_RS09095	MBS3601_RS09100	MBS3601_RS09105
						26-Mb3601_IS_position		C7
						←
				←	→	←	←
				MBS3601_RS09095	MBS3601_RS09100	MBS3601_RS09105	MBS3601_RS09110
						27-Mb3601_IS_position		A5
						→
				←	→	←	←
				MBS3601_RS09095	MBS3601_RS09100	MBS3601_RS09105	MBS3601_RS09110
						28-Mb3601_IS_position		D6
						→
				←	→	←	←
				MBS3601_RS09095	MBS3601_RS09100	MBS3601_RS09105	MBS3601_RS09110
	20-Mb3601_IS_locus				29-Mb3601_IS_position			A5
					←
←	←	←		←	←	←
MBS3601_RS09140	MBS3601_RS09145	MBS3601_RS09150		MBS3601_RS09140	MBS3601_RS09145	MBS3601_RS09150
	21-Mb3601_IS_locus				30-Mb3601_IS_position			F1
					←
←		←		←		←
MBS3601_RS09150		MBS3601_RS09155		MBS3601_RS09150		MBS3601_RS09155
	22-Mb3601_IS_locus				31-Mb3601_IS_position			Mb3601 and C12
					←
←	←	←		←	←	←
MBS3601_RS09155	MBS3601_RS09160	MBS3601_RS09165		MBS3601_RS09155	MBS3601_RS09160	MBS3601_RS09165
						32-Mb3601_IS_position		D4
						→
				←	←	←	←
				MBS3601_RS09155	MBS3601_RS09160	MBS3601_RS09165	MBS3601_RS09170
	23-Mb3601_IS_locus				33-Mb3601_IS_position			A6
					→
←		→		←		→
MBS3601_RS09230		MBS3601_RS09235		MBS3601_RS09230		MBS3601_RS09235
	24-Mb3601_IS_locus				34-Mb3601_IS_position			C7
					→
←	→	←		←	→	←
MBS3601_RS09230	MBS3601_RS09235	MBS3601_RS09240		MBS3601_RS09230	MBS3601_RS09235	MBS3601_RS09240
	25-Mb3601_IS_locus				35-Mb3601_IS_position			B9
					←
→		→		→		→
MBS3601_RS09345		MBS3601_RS09350		MBS3601_RS09345		MBS3601_RS09350
	26-Mb3601_IS_locus				36-Mb3601_IS_position			A5 and C10
					→
→	←	←		→	←	←
MBS3601_RS09940	MBS3601_RS09945	MBS3601_RS09950		MBS3601_RS09940	MBS3601_RS09945	MBS3601_RS09950
	27-Mb3601_IS_locus				37-Mb3601_IS_position			G9, F1, A5, H2 and C10
					←
←		→		←		→
MBS3601_RS09990		MBS3601_RS09995		MBS3601_RS09990		MBS3601_RS09995
	28-Mb3601_IS_locus				38-Mb3601_IS_position			G7
					→
→	←	←		→	←	←
MBS3601_RS10195	MBS3601_RS10200	MBS3601_RS10205		MBS3601_RS10195	MBS3601_RS10200	MBS3601_RS10205
	29-Mb3601_IS_locus				39-Mb3601_IS_position			B9
					←
←	→	←		←	→	←
MBS3601_RS10230	MBS3601_RS10235	MBS3601_RS10240		MBS3601_RS10230	MBS3601_RS10235	MBS3601_RS10240
	30-Mb3601_IS_locus				40-Mb3601_IS_position			G7 and B6
					→
→	←	→		→	←	→
MBS3601_RS10410	MBS3601_RS10415	MBS3601_RS10420		MBS3601_RS10410	MBS3601_RS10415	MBS3601_RS10420
	31-Mb3601_IS_locus				41-Mb3601_IS_position			G3
					←
←		→		←		→
MBS3601_RS10415		MBS3601_RS10420		MBS3601_RS10415		MBS3601_RS10420
					42-Mb3601_IS_position			B7
					→
				←		→
				MBS3601_RS10415		MBS3601_RS10420
	32-Mb3601_IS_locus				43-Mb3601_IS_position			Mb3601 and C12
					→
→	→	→		→	→	→
MBS3601_RS10425	MBS3601_RS10430	MBS3601_RS10435		MBS3601_RS10425	MBS3601_RS10430	MBS3601_RS10435
	33-Mb3601_IS_locus				44-Mb3601_IS_position			B12, B3, D2, E2, D5, C6, C5, D3, D12 and B4
					←
←	←	←		←	←	←	←
MBS3601_RS10480	MBS3601_RS10485	MBS3601_RS10490		MBS3601_RS10475	MBS3601_RS10480	MBS3601_RS10485	MBS3601_RS10490
					45-Mb3601_IS_position			Mb3601 and C12
					←
				←	←	←
				MBS3601_RS10480	MBS3601_RS10485	MBS3601_RS10490
	34-Mb3601_IS_locus				46-Mb3601_IS_position			G3
					→
→		←		→		←
MBS3601_RS10885		MBS3601_RS10890		MBS3601_RS10885		MBS3601_RS10890
	35-Mb3601_IS_locus				47-Mb3601_IS_position			A5, H2 and C10
					→
←		←		←		←
MBS3601_RS11170		MBS3601_RS11175		MBS3601_RS11170		MBS3601_RS11175
	36-Mb3601_IS_locus				48-Mb3601_IS_position			A5, H2 and C10
					→
→	←	→		→	←	→
MBS3601_RS11775	MBS3601_RS11780	MBS3601_RS11785		MBS3601_RS11775	MBS3601_RS11780	MBS3601_RS11785
					49-Mb3601_IS_position			B6, Mb3601 and C12
					→
				→	←	→
				MBS3601_RS11775	MBS3601_RS11780	MBS3601_RS11785
	37-Mb3601_IS_locus				50-Mb3601_IS_position			C10
					←
→	→	→		→	→	→
MBS3601_RS11810	MBS3601_RS11815	MBS3601_RS11820		MBS3601_RS11810	MBS3601_RS11815	MBS3601_RS11820
	38-Mb3601_IS_locus				51-Mb3601_IS_position			Mb3601 and C12
					→
←	→	←		←	→	←
MBS3601_RS12320	MBS3601_RS12325	MBS3601_RS12330		MBS3601_RS12320	MBS3601_RS12325	MBS3601_RS12330
	39-Mb3601_IS_locus				52-Mb3601_IS_position			C6
					←
←	←	→		←	←	→
MBS3601_RS12580	MBS3601_RS12585	MBS3601_RS12590		MBS3601_RS12580	MBS3601_RS12585	MBS3601_RS12590
					53-Mb3601_IS_position			G9
					→
				←	←	→
				MBS3601_RS12580	MBS3601_RS12585	MBS3601_RS12590
	40-Mb3601_IS_locus				54-Mb3601_IS_position			B9
					→
←		→		←		→
MBS3601_RS12585		MBS3601_RS12590		MBS3601_RS12585		MBS3601_RS12590
	41-Mb3601_IS_locus				55-Mb3601_IS_position			B9
					→
→	→	→		→	→	→
MBS3601_RS14470	MBS3601_RS14475	MBS3601_RS14480		MBS3601_RS14470	MBS3601_RS14475	MBS3601_RS14480
	42-Mb3601_IS_locus				56-Mb3601_IS_position			D3 and D12
					←
→	→	←		→	→	←
MBS3601_RS14475	MBS3601_RS14480	MBS3601_RS14485		MBS3601_RS14475	MBS3601_RS14480	MBS3601_RS14485
	43-Mb3601_IS_locus				57-Mb3601_IS_position			All without D5 and D12
					←
→	←	←		→	←	←
MBS3601_RS14500	MBS3601_RS14505	MBS3601_RS14510		MBS3601_RS14500	MBS3601_RS14505	MBS3601_RS14510
	44-Mb3601_IS_locus				58-Mb3601_IS_position			Mb3601 and C12
					→
←	→	←		←	→	←
MBS3601_RS14515	MBS3601_RS14520	MBS3601_RS14525		MBS3601_RS14515	MBS3601_RS14520	MBS3601_RS14525
	45-Mb3601_IS_locus				59-Mb3601_IS_position			D6
					→
←	←	←		←	←	←
MBS3601_RS14525	MBS3601_RS14530	MBS3601_RS14535		MBS3601_RS14525	MBS3601_RS14530	MBS3601_RS14535
	46-Mb3601_IS_locus				60-Mb3601_IS_position			C10
					←
←	←	←		←	←	←
MBS3601_RS14530	MBS3601_RS14535	MBS3601_RS14540		MBS3601_RS14530	MBS3601_RS14535	MBS3601_RS14540
	47-Mb3601_IS_locus				61-Mb3601_IS_position			B9
					←
←		→		←		→
MBS3601_RS16130		MBS3601_RS16135		MBS3601_RS16130		MBS3601_RS16135
	48-Mb3601_IS_locus				62-Mb3601_IS_position			A5 and C10
					→
←	←	←		←	←	←
MBS3601_RS16310	MBS3601_RS16315	MBS3601_RS16320		MBS3601_RS16310	MBS3601_RS16315	MBS3601_RS16320
	49-Mb3601_IS_locus				63-Mb3601_IS_position			A5 and H2
					←
→		→		→		→
MBS3601_RS16440		MBS3601_RS16445		MBS3601_RS16440		MBS3601_RS16445
	50-Mb3601_IS_locus				64-Mb3601_IS_position			A6, A5, H2, C10, Mb3601, C12 and C5
					→
←	→	→		←	→	→
MBS3601_RS17200	MBS3601_RS17205	MBS3601_RS17210		MBS3601_RS17200	MBS3601_RS17205	MBS3601_RS17210
	51-Mb3601_IS_locus				65-Mb3601_IS_position			G9
					→
→	←	→		→	←	→
MBS3601_RS17210	MBS3601_RS17215	MBS3601_RS17220		MBS3601_RS17210	MBS3601_RS17215	MBS3601_RS17220
	52-Mb3601_IS_locus				66-Mb3601_IS_position			G3 and D4
					←
←	→	←		←	→	←
MBS3601_RS17255	MBS3601_RS17260	MBS3601_RS17265		MBS3601_RS17255	MBS3601_RS17260	MBS3601_RS17265
	53-Mb3601_IS_locus				67-Mb3601_IS_position			G6
					←
←	←	→		←	←	→
MBS3601_RS17340	MBS3601_RS17345	MBS3601_RS17350		MBS3601_RS17340	MBS3601_RS17345	MBS3601_RS17350
	54-Mb3601_IS_locus				68-Mb3601_IS_position			F1
					→
←	←	←		←	←	←
MBS3601_RS17475	MBS3601_RS17480	MBS3601_RS17485		MBS3601_RS17475	MBS3601_RS17480	MBS3601_RS17485
	55-Mb3601_IS_locus				69-Mb3601_IS_position			A5 and H2
					→
←		←		←		←
MBS3601_RS17485		MBS3601_RS17490		MBS3601_RS17485		MBS3601_RS17490
	56-Mb3601_IS_locus				70-Mb3601_IS_position			G9
					←
←		→		←		→
MBS3601_RS17695		MBS3601_RS17700		MBS3601_RS17695		MBS3601_RS17700
	57-Mb3601_IS_locus				71-Mb3601_IS_position			Mb3601
					←
→	←	→		→	←	→
MBS3601_RS19185	MBS3601_RS19190	MBS3601_RS19195		MBS3601_RS19185	MBS3601_RS19190	MBS3601_RS19195
	58-Mb3601_IS_locus				72-Mb3601_IS_position			A5
					←
→		→		→		→
MBS3601_RS19560		MBS3601_RS19565		MBS3601_RS19560		MBS3601_RS19565
